# Supplementary material for: Abdominal Obesity, Hepatic Steatosis, Oxidative Stress and Diastolic Dysfunction in Patients with Metabolic Dysfunction-Associated Steatotic Liver Disease
Source: Int J Mol Sci. 2026 Feb 18;27(4):1968. doi: 10.3390/ijms27041968 (PMC12940709; doi:10.3390/ijms27041968)
Supplement: Supplementary file 1 [file ijms-27-01968-s001.zip]

Archive with 1 entries (1 files):
- ijms-4147060-supplementary.pdf
